# Supplementary material for: Does the provision of a DVD-based audio-visual presentation improve recruitment in a clinical trial? A randomised trial of DVD trial invitations
Source: BMC Med Res Methodol. 2019 Jan 30;19:24. doi: 10.1186/s12874-019-0663-6 (PMC6354366; doi:10.1186/s12874-019-0663-6)
Supplement: Supplementary file 2 — Dataset. De-identified dataset used for analysis. (CSV 21 kb) [file 12874_2019_663_MOESM2_ESM.csv]

Age	Gender	DVD	Initial_Response	Screened	Randomised	SIMDmedian	Responded	Yes
62	M	0	NR	N	N	10	N	N
83	M	1	NR	N	N	19	N	N
82	F	0	NR	N	N	19	N	N
67	M	1	Y	Y	Y	11	Y	Y
74	M	0	N	N	N	10	Y	N
79	M	0	NR	N	N	4	N	N
62	M	1	Y	Y	N	4	Y	Y
60	M	1	NR	N	N	4	N	N
63	M	0	N	N	N	4	Y	N
62	M	0	NR	N	N	17	N	N
62	M	0	NR	N	N	17	N	N
71	M	1	Y	Y	Y	18	Y	Y
67	F	0	Y	Y	Y	18	Y	Y
63	M	0	Y	Y	N	18	Y	Y
68	M	1	N	N	N	18	Y	N
82	M	0	N	N	N	18	Y	N
81	M	0	N	N	N	18	Y	N
68	M	1	N	N	N	18	Y	N
80	M	0	N	N	N	18	Y	N
73	M	1	NR	N	N	18	N	N
62	M	0	Y	Y	Y	18	Y	Y
69	M	1	NR	N	N	18	N	N
60	M	1	Y	Y	Y	9	Y	Y
72	M	1	N	N	N	9	Y	N
69	M	0	NR	N	N	18	N	N
66	M	0	NR	N	N	18	N	N
65	M	1	Y	Y	Y	18	Y	Y
79	M	0	NR	N	N	18	N	N
68	F	1	N	N	N	10	Y	N
75	M	1	NR	N	N	10	N	N
65	M	1	Y	N	N	10	Y	Y
72	M	0	Y	N	N	10	Y	Y
68	M	1	N	N	N	19	Y	N
70.91440081	M	1	Y	Y	Y	19	Y	Y
75	M	1	Y	Y	Y	19	Y	Y
69	M	0	N	N	N	19	Y	N
60	M	1	NR	N	N	7	N	N
82	M	1	NR	N	N	7	N	N
76	M	0	NR	N	N	7	N	N
79	M	0	N	N	N	7	Y	N
64	M	1	NR	N	N	7	N	N
74	M	0	NR	N	N	7	N	N
86	F	1	N	N	N	7	Y	N
64	M	0	Y	Y	Y	5	Y	Y
72	F	0	N	N	N	5	Y	N
64	F	0	NR	N	N	5	N	N
71	F	1	NR	N	N	5	N	N
74	M	1	NR	N	N	7	N	N
69	F	1	NR	N	N	10	N	N
63	M	1	NR	N	N	10	N	N
62	M	0	N	N	N	11	Y	N
66	M	0	Y	Y	Y	11	Y	Y
71	M	1	NR	N	N	15	N	N
74	M	1	N	N	N	18	Y	N
61	M	1	Y	Y	N	11	Y	Y
65	M	1	NR	N	N	11	N	N
65	M	0	Y	N	N	15	Y	Y
70	M	1	N	N	N	15	Y	N
74	M	0	Y	Y	Y	15	Y	Y
68	M	0	NR	N	N	15	N	N
80	M	1	NR	N	N	15	N	N
69	M	0	N	N	N	15	Y	N
69	M	0	N	N	N	15	Y	N
72	F	1	NR	N	N	15	N	N
76	M	1	NR	N	N	15	N	N
80	F	1	Y	N	N	15	Y	Y
60	M	0	NR	N	N	15	N	N
72	M	1	Y	Y	Y	15	Y	Y
61	F	0	Y	Y	N	15	Y	Y
74	M	1	Y	Y	Y	15	Y	Y
72	F	0	N	N	N	15	Y	N
71	M	0	Y	Y	Y	15	Y	Y
77	M	1	N	N	N	15	Y	N
67	M	1	Y	Y	Y	15	Y	Y
64	M	1	N	N	N	15	Y	N
79	F	0	N	N	N	15	Y	N
69	M	1	Y	Y	Y	15	Y	Y
62	F	1	Y	Y	Y	15	Y	Y
71	M	1	Y	Y	Y	15	Y	Y
74	M	1	NR	N	N	15	N	N
75	F	0	N	N	N	15	Y	N
78	F	1	NR	N	N	15	N	N
65	M	1	N	N	N	17	N	N
74	M	0	Y	Y	Y	16	Y	Y
64	M	0	NR	N	N	16	N	N
62	M	0	N	N	N	15	N	N
64	M	0	Y	Y	Y	15	Y	Y
74	M	0	N	N	N	16	N	N
70	M	0	Y	N	N	16	Y	Y
84	M	1	Y	Y	Y	16	Y	Y
82	M	1	N	N	N	16	Y	N
67	F	1	N	N	N	16	N	N
72	F	0	N	N	N	16	N	N
60	M	0	N	N	N	16	N	N
68	M	1	N	N	N	16	N	N
76	M	1	Y	Y	Y	16	Y	Y
78	M	0	Y	Y	Y	16	Y	Y
72	M	0	Y	Y	Y	16	Y	Y
80	M	0	NR	N	N	16	N	N
79	M	0	N	N	N	16	Y	N
64	M	0	Y	Y	Y	16	Y	Y
73	M	0	NR	N	N	16	N	N
71	F	1	N	N	N	15	Y	N
68	M	0	Y	Y	Y	15	Y	Y
69	F	1	NR	N	N	15	N	N
74	M	0	Y	Y	Y	15	Y	Y
67	M	1	Y	Y	Y	15	Y	Y
79	F	0	Y	Y	Y	15	Y	Y
83	F	0	NR	N	N	15	N	N
60	M	0	Y	N	N	15	Y	Y
75	F	0	NR	N	N	15	N	N
75	M	1	N	N	N	15	Y	N
62	M	1	Y	Y	Y	15	Y	Y
69	M	0	N	N	N	15	Y	N
87	M	0	NR	N	N	15	N	N
62	M	0	Y	Y	Y	15	Y	Y
74	M	0	Y	Y	Y	15	Y	Y
65	M	1	N	N	N	15	Y	N
64	F	1	N	N	N	15	Y	N
68	M	0	Y	Y	Y	15	Y	Y
69	M	1	NR	N	N	18	N	N
66	M	0	Y	Y	Y	15	Y	Y
81	M	0	NR	N	N	6	N	N
83	F	1	N	N	N	6	Y	N
70	M	1	NR	N	N	6	N	N
70	F	1	N	N	N	6	Y	N
61	F	1	NR	N	N	6	N	N
80	F	0	N	N	N	6	Y	N
74	M	0	Y	Y	Y	6	Y	Y
61	M	0	NR	N	N	6	N	N
79	M	1	NR	N	N	6	N	N
90	M	1	N	N	N	6	Y	N
65	M	0	NR	N	N	6	N	N
80	F	0	N	N	N	6	Y	N
82	M	0	NR	N	N	6	N	N
73	M	0	N	N	N	6	Y	N
75	M	1	NR	N	N	6	N	N
67	M	0	NR	N	N	6	N	N
65	M	1	Y	Y	Y	6	Y	Y
71	F	1	Y	Y	Y	6	Y	Y
66	M	1	Y	Y	Y	6	Y	Y
70	M	0	NR	N	N	6	N	N
64	M	0	NR	N	N	6	N	N
73	M	1	Y	Y	Y	6	Y	Y
71	M	0	Y	Y	Y	6	Y	Y
63	F	0	NR	Y	Y	6	N	N
81	F	0	NR	N	N	6	N	N
78	M	1	Y	Y	Y	6	Y	Y
77	M	0	Y	Y	Y	6	Y	Y
73	M	0	Y	Y	Y	6	Y	Y
67	M	1	NR	N	N	6	N	N
71	F	0	NR	N	N	6	N	N
90	M	1	NR	N	N	6	N	N
61	M	0	NR	N	N	6	N	N
77	F	0	NR	N	N	6	N	N
70	M	1	Y	N	N	6	Y	Y
73	M	1	NR	N	N	6	N	N
89	M	1	Y	N	N	12	Y	Y
80	M	0	Y	Y	Y	12	Y	Y
79	M	1	N	N	N	12	Y	N
71	F	0	N	N	N	12	Y	N
65	M	1	NR	N	N	12	N	N
88	F	1	NR	N	N	12	N	N
73	M	0	NR	N	N	12	N	N
69	F	1	Y	Y	Y	12	Y	Y
77	M	0	N	N	N	12	Y	N
81	M	0	N	N	N	12	Y	N
66	M	0	NR	N	N	12	N	N
79	M	1	NR	N	N	12	N	N
65	M	1	NR	N	N	12	N	N
77	M	1	NR	N	N	12	N	N
65	M	0	NR	N	N	12	N	N
77	M	1	NR	N	N	12	N	N
63	M	0	Y	Y	Y	12	Y	Y
66	M	1	NR	N	N	12	N	N
78	M	0	NR	Y	N	12	N	N
86	M	0	N	N	N	12	Y	N
81	F	0	NR	N	N	12	N	N
81	F	1	Y	Y	Y	12	Y	Y
64	M	0	Y	Y	Y	12	Y	Y
82	M	0	NR	N	N	12	N	N
62	M	1	NR	N	N	12	N	N
77	F	0	N	N	N	12	Y	N
71	M	0	NR	N	N	12	N	N
79	M	1	N	N	N	12	Y	N
71	M	0	Y	N	N	12	Y	Y
82	M	0	NR	N	N	12	N	N
77	M	0	N	N	N	12	Y	N
77	M	1	Y	Y	Y	12	Y	Y
83	M	1	NR	N	N	12	N	N
79	M	0	NR	N	N	12	N	N
83	M	1	N	N	N	12	Y	N
71	M	0	Y	Y	N	12	Y	Y
77	M	0	NR	N	N	12	N	N
84	M	0	NR	N	N	12	N	N
75	M	1	NR	N	N	12	N	N
78	F	1	N	N	N	12	Y	N
82	M	1	NR	N	N	12	N	N
67	M	1	NR	N	N	12	N	N
71	M	0	Y	Y	N	12	Y	Y
67	F	1	N	N	N	12	Y	N
61	M	0	NR	N	N	12	N	N
62	M	0	NR	N	N	12	N	N
60	M	1	NR	N	N	12	N	N
61	M	1	NR	Y	Y	12	N	N
86	M	0	NR	N	N	12	N	N
63	M	0	N	N	N	12	Y	N
66	M	0	NR	N	N	12	N	N
68	M	1	NR	N	N	12	N	N
66	M	1	N	N	N	12	Y	N
75	F	0	Y	Y	Y	12	Y	Y
64	F	0	NR	N	N	12	N	N
77	M	0	NR	N	N	12	N	N
65	M	0	Y	Y	Y	12	Y	Y
85	M	1	NR	N	N	12	N	N
61	M	1	NR	N	N	14	N	N
75	M	1	Y	Y	Y	17	Y	Y
70	M	1	NR	N	N	17	N	N
68	M	1	N	N	N	17	Y	N
65	M	0	Y	N	N	17	Y	Y
66	M	1	NR	N	N	17	N	N
64	M	0	NR	N	N	17	N	N
64	M	0	NR	N	N	17	N	N
73	M	0	N	N	N	17	Y	N
69	M	1	Y	Y	Y	17	Y	Y
70	F	1	NR	N	N	17	N	N
73	M	0	NR	N	N	17	N	N
78	M	0	NR	N	N	14	N	N
78	M	1	NR	N	N	14	N	N
71	M	1	NR	N	N	14	N	N
68	M	0	Y	Y	Y	14	Y	Y
66	M	0	N	N	N	14	Y	N
66	M	0	NR	N	N	14	N	N
80	F	0	N	N	N	14	Y	N
67	M	0	Y	Y	Y	14	Y	Y
88	M	1	N	N	N	14	Y	N
73	M	1	N	N	N	14	Y	N
72	M	0	N	N	N	14	Y	N
79	M	1	NR	N	N	14	N	N
66	M	0	Y	Y	Y	16	Y	Y
69	M	1	NR	N	N	16	N	N
64	M	1	NR	N	N	16	N	N
68	M	0	N	N	N	16	Y	N
62	M	0	N	N	N	16	Y	N
75	M	1	NR	N	N	16	N	N
83	M	0	Y	Y	Y	16	Y	Y
69	M	0	Y	N	N	16	Y	Y
76	M	0	Y	Y	N	16	Y	Y
61	M	0	NR	N	N	16	N	N
67	M	1	NR	N	N	16	N	N
64	M	0	N	N	N	16	Y	N
60	M	1	Y	Y	Y	16	Y	Y
63	F	1	Y	Y	Y	16	Y	Y
63	M	0	NR	N	N	16	N	N
90	M	0	N	N	N	16	Y	N
66	M	0	NR	N	N	17	N	N
71	M	1	NR	N	N	17	N	N
68	M	0	Y	N	N	17	Y	Y
60	M	1	N	N	N	17	Y	N
64	M	1	NR	N	N	17	N	N
63	M	0	NR	N	N	15	N	N
69	F	1	Y	Y	Y	15	Y	Y
66	M	0	Y	Y	Y	15	Y	Y
72	M	0	Y	Y	Y	15	Y	Y
62	M	1	NR	N	N	15	N	N
66	M	0	Y	Y	Y	15	Y	Y
76	M	0	Y	Y	Y	15	Y	Y
70	M	1	Y	Y	Y	15	Y	Y
67	M	1	Y	Y	Y	15	Y	Y
66	M	0	N	N	N	15	Y	N
71	M	1	Y	Y	Y	15	Y	Y
71	M	1	N	N	N	15	Y	N
67	M	1	Y	Y	N	15	Y	Y
78	M	0	NR	N	N	15	N	N
63	M	1	NR	N	N	13	N	N
68	M	0	N	N	N	13	Y	N
80	M	1	Y	Y	Y	13	Y	Y
81	F	1	Y	Y	Y	13	Y	Y
76	M	0	N	N	N	13	Y	N
79	F	1	N	N	N	13	Y	N
61	M	1	Y	Y	Y	13	Y	Y
81	M	1	Y	Y	Y	14	Y	Y
61	M	1	Y	Y	Y	12	Y	Y
62	M	1	NR	Y	Y	12	N	N
64	M	1	Y	Y	Y	12	Y	Y
83	M	0	NR	N	N	11	N	N
68	M	0	Y	Y	Y	11	Y	Y
62	M	1	NR	N	N	11	N	N
83	F	0	Y	N	N	11	Y	Y
61	M	1	Y	N	N	11	Y	Y
71	M	1	Y	Y	Y	11	Y	Y
83	F	0	Y	Y	Y	11	Y	Y
79	M	1	NR	N	N	11	N	N
75	F	0	NR	N	N	11	N	N
65	F	1	N	N	N	11	Y	N
78	M	1	N	N	N	11	Y	N
84	M	1	N	N	N	11	Y	N
79	F	0	N	N	N	11	Y	N
66	M	1	NR	Y	Y	11	N	N
79	M	0	NR	N	N	11	N	N
78	F	0	N	N	N	11	Y	N
72	M	0	NR	Y	N	11	N	N
70	F	1	NR	N	N	11	N	N
62	M	1	N	N	N	11	Y	N
73	M	0	NR	N	N	11	N	N
73	F	0	NR	N	N	11	N	N
79	M	0	N	N	N	11	Y	N
73	M	0	Y	Y	Y	11	Y	Y
78	M	0	Y	Y	Y	11	Y	Y
71	M	0	N	N	N	6	Y	N
68	M	0	Y	Y	Y	9	Y	Y
86	M	1	NR	N	N	15	N	N
71	M	1	NR	N	N	4	N	N
61	F	1	NR	N	N	7	N	N
60	M	0	NR	N	N	7	N	N
61	F	1	NR	N	N	7	N	N
79	F	0	NR	N	N	7	N	N
62	M	0	NR	N	N	7	N	N
88	M	0	NR	N	N	19	N	N
78	F	1	N	N	N	19	Y	N
84	M	1	Y	N	N	19	Y	Y
65	M	1	NR	N	N	19	N	N
60	M	1	NR	N	N	19	N	N
65	M	1	NR	N	N	19	N	N
66	M	1	NR	N	N	7	N	N
83	M	1	NR	N	N	7	N	N
71	F	0	Y	N	N	7	Y	Y
75	M	0	NR	N	N	7	N	N
74	F	0	NR	N	N	7	N	N
64	M	1	N	N	N	2	Y	N
75	F	1	NR	N	N	2	N	N
82	F	0	NR	N	N	2	N	N
77	M	1	N	N	N	2	Y	N
80	M	1	N	N	N	2	Y	N
73	F	0	NR	N	N	2	N	N
71	M	1	NR	N	N	2	N	N
69	M	0	NR	N	N	2	N	N
62	F	1	NR	N	N	3	N	N
68	M	0	N	N	N	3	Y	N
75	M	1	N	N	N	3	Y	N
81	M	0	Y	N	N	3	Y	Y
71	M	0	NR	N	N	3	N	N
67	M	1	Y	Y	Y	3	Y	Y
70	M	0	NR	N	N	3	N	N
93	M	1	NR	N	N	16	N	N
66	M	0	Y	Y	Y	4	Y	Y
63	M	1	NR	N	N	4	N	N
79	M	0	N	N	N	4	Y	N
61	M	1	Y	Y	Y	14	Y	Y
78	M	1	NR	N	N	14	N	N
90	F	0	NR	N	N	14	N	N
72	M	1	Y	Y	Y	6	Y	Y
62	M	0	NR	N	N	6	N	N
75	F	1	NR	N	N	6	N	N
67	M	1	NR	N	N	6	N	N
68	M	1	NR	N	N	4	N	N
75	M	1	N	N	N	4	Y	N
82	M	1	NR	N	N	4	N	N
69	M	1	NR	N	N	4	N	N
63	M	0	NR	N	N	11	N	N
66	M	0	NR	N	N	11	N	N
66	M	0	Y	N	N	11	Y	Y
71	F	0	Y	Y	Y	11	Y	Y
75	M	0	N	N	N	11	Y	N
72	M	1	NR	N	N	1	N	N
68	M	0	Y	Y	Y	5	Y	Y
72	M	0	NR	Y	Y	5	N	N
77	F	0	Y	N	N	5	Y	Y
71	M	1	Y	Y	Y	16	Y	Y
61	M	0	NR	N	N	16	N	N
69	M	0	NR	N	N	16	N	N
69	M	1	Y	Y	Y	16	Y	Y
74	M	1	N	N	N	16	Y	N
71	M	1	Y	Y	Y	16	Y	Y
63	M	1	NR	N	N	16	N	N
71	M	0	N	N	N	16	Y	N
83	F	1	N	N	N	16	Y	N
65	M	1	NR	Y	Y	19	N	N
75	M	0	NR	N	N	19	N	N
64	M	0	Y	Y	Y	19	Y	Y
69	M	0	NR	N	N	19	N	N
78	M	1	N	N	N	19	Y	N
67	M	1	Y	Y	Y	19	Y	Y
62	M	0	NR	N	N	17	N	N
69	M	1	Y	Y	Y	17	Y	Y
68	F	0	NR	N	N	17	N	N
65	M	0	N	N	N	17	Y	N
68	M	1	Y	Y	Y	17	Y	Y
62	M	0	NR	Y	Y	17	N	N
66	M	1	Y	Y	Y	17	Y	Y
77	M	0	N	N	N	17	Y	N
65	M	1	NR	N	N	17	N	N
73	M	0	Y	Y	N	17	Y	Y
79	M	1	N	N	N	17	Y	N
77	F	0	N	N	N	17	Y	N
74	M	1	NR	N	N	17	N	N
78	M	1	NR	N	N	17	N	N
67	M	1	N	N	N	17	Y	N
77	M	0	Y	Y	Y	17	Y	Y
81	F	1	NR	N	N	17	N	N
70	M	1	NR	N	N	17	N	N
71	M	0	NR	N	N	17	N	N
67	M	0	N	N	N	17	Y	N
81	M	0	NR	Y	Y	17	N	N
81	M	0	N	N	N	17	Y	N
67	M	1	N	N	N	17	Y	N
73	F	1	NR	N	N	17	N	N
61	M	0	NR	N	N	17	N	N
64	M	1	NR	N	N	17	N	N
84	F	0	N	N	N	17	Y	N
68	M	1	Y	Y	Y	17	Y	Y
76	M	0	N	N	N	17	Y	N
76	M	0	NR	N	N	17	N	N
80	M	1	Y	N	N	17	Y	Y
65	M	1	NR	N	N	12	N	N
66	M	1	N	N	N	12	Y	N
83	F	1	NR	N	N	12	N	N
79	M	0	NR	N	N	13	N	N
77	M	1	NR	N	N	11	N	N
78	M	1	Y	Y	Y	11	Y	Y
71	F	0	Y	N	N	11	Y	Y
63	M	0	N	N	N	9	Y	N
60	M	1	Y	N	N	9	Y	Y
64	M	1	Y	N	N	9	Y	Y
74	M	0	Y	Y	Y	9	Y	Y
77	M	0	NR	N	N	14	N	N
69	M	0	Y	Y	Y	14	Y	Y
60	M	1	NR	N	N	14	N	N
75	M	0	Y	Y	Y	14	Y	Y
81	M	0	N	N	N	14	Y	N
75	F	1	Y	Y	N	14	Y	Y
66	M	0	Y	Y	Y	14	Y	Y
62	M	1	N	N	N	14	Y	N
64	M	0	NR	N	N	14	N	N
61	M	0	N	N	N	14	Y	N
63	M	1	N	N	N	14	Y	N
75	F	0	Y	Y	Y	14	Y	Y
74	M	0	Y	Y	N	11	Y	Y
82	M	0	Y	N	N	11	Y	Y
73	F	0	NR	N	N	11	N	N
77	F	0	N	N	N	11	Y	N
72	M	1	N	N	N	11	Y	N
60	F	1	NR	N	N	11	N	N
73	M	1	Y	Y	Y	11	Y	Y
61	M	0	N	N	N	11	Y	N
86	M	0	N	N	N	11	Y	N
61	M	0	Y	Y	Y	11	Y	Y
80	F	0	NR	N	N	19	N	N
64	M	1	NR	N	N	19	N	N
66	M	0	Y	Y	Y	19	Y	Y
73	M	0	NR	N	N	7	N	N
66	M	1	NR	Y	Y	9	N	N
84	M	1	NR	N	N	19	N	N
75	M	1	NR	N	N	19	N	N
83	M	0	N	N	N	19	Y	N
70	F	1	Y	Y	Y	19	Y	Y
66	M	0	Y	Y	Y	19	Y	Y
86	M	0	Y	Y	Y	20	Y	Y
64	M	0	Y	Y	Y	20	Y	Y
61	M	1	NR	N	N	20	N	N
64	M	0	NR	N	N	20	N	N
60	M	1	N	N	N	16	Y	N
84	M	0	N	N	N	16	Y	N
81	F	0	N	N	N	16	Y	N
68	F	1	Y	Y	Y	16	Y	Y
63	M	1	N	N	N	16	Y	N
66	M	1	NR	N	N	16	N	N
66	M	0	NR	N	N	16	N	N
62	M	1	Y	Y	Y	16	Y	Y
68	F	0	NR	N	N	16	N	N
78	M	1	NR	N	N	16	N	N
67	M	1	N	Y	Y	16	Y	N
66	M	0	NR	N	N	16	N	N
79	M	0	NR	N	N	16	N	N
70	M	0	Y	Y	Y	16	Y	Y
73	M	0	Y	Y	Y	16	Y	Y
76	M	0	N	N	N	16	Y	N
60	M	0	N	N	N	16	Y	N
72	M	1	N	N	N	16	Y	N
67	M	0	N	N	N	16	Y	N
68	F	1	Y	Y	Y	16	Y	Y
79	F	0	Y	N	N	16	Y	Y
87	F	0	N	N	N	16	Y	N
75	M	0	Y	Y	Y	16	Y	Y
76	M	1	Y	Y	Y	16	Y	Y
81	F	0	N	N	N	16	Y	N
71	M	1	NR	N	N	16	N	N
64	M	0	N	N	N	16	Y	N
84	M	0	Y	Y	Y	16	Y	Y
68	M	0	NR	N	N	16	N	N
73	M	1	NR	N	N	16	N	N
82	M	1	Y	Y	Y	16	Y	Y
76	M	0	N	N	N	16	Y	N
76	M	0	N	N	N	16	Y	N
85	M	0	Y	Y	Y	19	Y	Y
67	M	0	NR	N	N	19	N	N
68	M	0	Y	Y	N	2	Y	Y
80	M	0	Y	Y	Y	14	Y	Y
75	M	0	NR	N	N	14	N	N
72	M	0	Y	Y	Y	14	Y	Y
71	F	1	Y	Y	Y	14	Y	Y
75	M	0	Y	Y	Y	14	Y	Y
65	M	0	Y	Y	Y	14	Y	Y
66	M	0	Y	N	N	14	Y	Y
78	F	0	Y	Y	Y	14	Y	Y
75	M	0	NR	N	N	14	N	N
75	M	1	NR	N	N	14	N	N
71	M	1	Y	Y	Y	14	Y	Y
72	M	0	NR	N	N	6	N	N
82	F	0	N	N	N	5	Y	N
60	M	1	NR	Y	Y	5	N	N
78	F	1	Y	Y	N	5	Y	Y
72	M	0	NR	N	N	5	N	N
70	M	0	Y	Y	N	5	Y	Y
82	M	0	Y	N	N	5	Y	Y
65	M	1	NR	N	N	5	N	N
82	F	1	N	Y	Y	5	Y	N
63	M	1	Y	Y	Y	5	Y	Y
66	F	1	NR	Y	Y	5	N	N
67	M	0	N	N	N	5	Y	N
66	M	1	NR	N	N	5	N	N
75	M	1	Y	Y	Y	5	Y	Y
62	F	0	Y	Y	Y	5	Y	Y
63	M	0	N	N	N	5	Y	N
64	M	1	NR	Y	N	5	N	N
77	M	0	N	N	N	5	Y	N
67	M	1	NR	N	N	5	N	N
65	M	1	NR	N	N	5	N	N
78	M	0	Y	Y	Y	5	Y	Y
75	M	0	Y	Y	Y	5	Y	Y
68	M	0	NR	N	N	5	N	N
65	M	0	Y	N	N	5	Y	Y
67	M	0	N	N	N	5	Y	N
62	F	0	N	N	N	5	Y	N
81	F	0	N	N	N	5	Y	N
78	M	1	Y	Y	Y	5	Y	Y
71	M	0	NR	N	N	5	N	N
62	M	1	NR	N	N	5	N	N
61	M	1	Y	Y	Y	8	Y	Y
71	M	0	Y	N	N	11	Y	Y
68	F	0	NR	N	N	11	N	N
72	F	1	N	N	N	11	Y	N
74	M	0	Y	Y	Y	11	Y	Y
66	M	0	Y	Y	N	11	Y	Y
75	F	1	NR	N	N	11	N	N
64	M	0	Y	Y	Y	10	Y	Y
62	M	0	N	N	N	10	Y	N
73	M	1	N	N	N	10	Y	N
71	M	1	N	N	N	10	Y	N
67	M	0	NR	N	N	10	N	N
61	M	1	NR	N	N	10	N	N
67	M	1	NR	Y	N	10	N	N
78	M	0	NR	N	N	13	N	N
69	M	1	Y	N	N	13	Y	Y
64	M	1	NR	N	N	13	N	N
71	M	0	Y	Y	Y	5	Y	Y
65	M	0	Y	Y	Y	5	Y	Y
66	M	1	Y	Y	Y	5	Y	Y
62	M	0	NR	N	N	5	N	N
63	F	1	N	N	N	7	Y	N
64	M	0	NR	N	N	16	N	N
66	M	0	NR	N	N	16	N	N
70	M	0	Y	Y	Y	16	Y	Y
65	M	0	N	N	N	16	Y	N
65	M	0	Y	N	N	16	Y	Y
77	M	0	Y	Y	Y	16	Y	Y
73	M	0	Y	Y	Y	12	Y	Y
70.91440081	M	1	NR	N	N	10	N	N
70.91440081	M	0	N	N	N	10	Y	N
70.91440081	M	1	Y	Y	Y	10	Y	Y
70.91440081	F	1	N	N	N	10	Y	N
61	M	1	NR	N	N	10	N	N
70.91440081	M	1	Y	Y	Y	8	Y	Y
70.91440081	M	0	NR	N	N	8	N	N
70.91440081	M	0	Y	N	N	8	Y	Y
80	M	1	NR	N	N	8	N	N
70.91440081	M	0	NR	N	N	5	N	N
70.91440081	M	1	NR	N	N	5	N	N
70.91440081	M	1	N	N	N	5	Y	N
70.91440081	M	1	Y	Y	Y	17	Y	Y
70.91440081	M	0	Y	Y	Y	17	Y	Y
70.91440081	M	0	NR	N	N	17	N	N
70.91440081	M	1	N	N	N	17	Y	N
70.91440081	M	0	Y	Y	Y	17	Y	Y
70.91440081	M	1	NR	N	N	17	N	N
70.91440081	M	0	Y	Y	Y	17	Y	Y
60	M	1	Y	Y	Y	17	Y	Y
85	M	1	Y	Y	N	18	Y	Y
66	M	0	Y	Y	Y	18	Y	Y
79	M	1	N	N	N	18	Y	N
64	M	1	Y	Y	Y	18	Y	Y
65	M	1	N	N	N	18	Y	N
78	F	0	N	N	N	18	Y	N
67	M	0	NR	N	N	18	N	N
77	M	1	Y	Y	Y	18	Y	Y
60	M	0	NR	N	N	18	N	N
71	M	1	NR	N	N	18	N	N
70	M	0	N	N	N	18	Y	N
68	M	0	Y	Y	Y	18	Y	Y
80	M	0	N	N	N	18	Y	N
65	M	1	NR	N	N	18	N	N
67	F	0	NR	N	N	18	N	N
72	F	1	NR	N	N	18	N	N
65	M	0	NR	N	N	18	N	N
66	M	1	NR	N	N	18	N	N
72	M	0	Y	Y	Y	18	Y	Y
74	F	1	N	N	N	18	Y	N
69	M	1	NR	N	N	18	N	N
64	M	1	NR	N	N	18	N	N
76	F	0	NR	N	N	18	N	N
72	M	0	Y	Y	Y	18	Y	Y
84	F	0	N	N	N	18	Y	N
65	M	0	N	N	N	17	Y	N
76	M	0	Y	Y	Y	16	Y	Y
76	M	0	Y	Y	Y	16	Y	Y
65	M	1	N	N	N	14	Y	N
69	F	1	Y	N	N	14	Y	Y
60	M	0	N	N	N	14	Y	N
81	M	0	Y	Y	Y	14	Y	Y
79	M	0	NR	N	N	14	N	N
66	M	1	NR	N	N	11	N	N
60	M	0	NR	N	N	11	N	N
60	M	0	Y	Y	Y	11	Y	Y
66	M	1	NR	N	N	11	N	N
72	M	1	NR	N	N	11	N	N
61	F	1	N	N	N	16	Y	N
63	M	0	Y	Y	Y	16	Y	Y
67	M	0	NR	N	N	16	N	N
60	M	1	NR	N	N	16	N	N
75	M	1	Y	Y	Y	16	Y	Y
69	M	0	Y	Y	Y	16	Y	Y
63	M	0	N	N	N	16	Y	N
78	M	1	Y	Y	Y	16	Y	Y
69	M	1	NR	N	N	16	N	N
64	M	1	NR	N	N	16	N	N
70.91440081	F	1	NR	Y	Y	6	N	N
70.91440081	M	0	Y	Y	Y	6	Y	Y
70.91440081	F	0	Y	Y	Y	6	Y	Y
70.91440081	M	1	Y	Y	Y	6	Y	Y
70.91440081	F	0	Y	Y	N	11	Y	Y
70.91440081	F	0	N	N	N	11	Y	N
70.91440081	M	1	N	N	N	8	Y	N
70.91440081	M	0	Y	Y	Y	8	Y	Y
70.91440081	M	1	N	N	N	8	Y	N
70	M	1	Y	Y	N	15	Y	Y
70.91440081	M	0	Y	Y	N	16	Y	Y
80	M	1	Y	Y	Y	16	Y	Y
80	M	0	Y	N	N	7	Y	Y
66	F	1	NR	N	N	6	N	N
67	M	0	N	N	N	7	Y	N
60	M	0	NR	N	N	7	N	N
79	F	0	NR	N	N	11	N	N
76	M	0	N	N	N	11	Y	N
66	F	1	NR	N	N	14	N	N
60	M	0	NR	N	N	14	N	N
81	F	0	NR	N	N	17	N	N
79	M	0	Y	N	N	17	Y	Y
63	M	0	Y	N	N	17	Y	Y
75	M	1	NR	N	N	17	N	N
68	F	1	NR	N	N	17	N	N
68	F	0	Y	Y	Y	17	Y	Y
61	M	0	N	N	N	17	Y	N
62	M	0	NR	N	N	17	N	N
77	M	0	N	N	N	17	Y	N
61	M	0	N	N	N	17	Y	N
63	M	1	NR	N	N	17	N	N
76	M	1	NR	N	N	17	N	N
75	M	0	Y	N	N	17	Y	Y
83	M	0	Y	N	N	17	Y	Y
61	M	1	Y	Y	Y	17	Y	Y
67	M	0	N	N	N	16	Y	N
82	F	1	Y	Y	N	16	Y	Y
61	M	1	Y	Y	N	16	Y	Y
68	M	0	Y	Y	Y	16	Y	Y
76	M	1	Y	Y	Y	16	Y	Y
71	F	1	NR	N	N	16	N	N
68	M	1	N	N	N	16	Y	N
81	M	1	NR	N	N	16	N	N
75	F	0	NR	N	N	16	N	N
77	F	1	NR	N	N	16	N	N
76	M	1	NR	N	N	11	N	N
65	M	1	Y	Y	Y	11	Y	Y
61	M	0	NR	N	N	9	N	N
63	M	1	NR	N	N	12	N	N
66	M	0	Y	Y	Y	17	Y	Y
73	M	1	NR	N	N	17	N	N
67	M	1	NR	N	N	19	N	N
73	M	1	NR	N	N	12	N	N
73	M	1	Y	Y	Y	5	Y	Y
65	M	0	Y	Y	Y	6	Y	Y
73	M	1	NR	N	N	6	N	N
68	M	0	NR	N	N	6	N	N
66	M	1	Y	Y	Y	6	Y	Y
59	M	0	N	N	N	6	Y	N
72	M	0	NR	N	N	6	N	N
71	M	0	NR	N	N	6	N	N
75	M	1	NR	N	N	4	N	N
76	M	0	NR	N	N	4	N	N
66	M	0	N	N	N	4	Y	N
61	M	0	NR	N	N	4	N	N
60	M	0	Y	Y	Y	4	Y	Y
79	M	0	N	N	N	4	Y	N
66	F	1	Y	Y	Y	14	Y	Y
68	F	0	N	N	N	14	Y	N
64	M	0	Y	Y	Y	1	Y	Y
65	M	1	N	N	N	1	Y	N
75	M	1	Y	Y	Y	12	Y	Y
60	M	1	NR	N	N	12	N	N
86	F	1	NR	N	N	12	N	N
60	M	1	N	N	N	3	Y	N
60	M	1	NR	N	N	3	N	N
61	M	1	NR	N	N	4	N	N
62	M	0	Y	Y	Y	3	Y	Y
64	M	0	N	N	N	2	Y	N
73	M	1	N	N	N	1	Y	N
76	F	0	NR	N	N	4	N	N
64	M	1	Y	Y	Y	12	Y	Y
66	M	0	Y	Y	Y	12	Y	Y
66	M	1	NR	N	N	9	N	N
71	M	1	NR	N	N	1	N	N
75	M	0	NR	N	N	4	N	N
64	M	0	NR	N	N	11	N	N
62	M	0	NR	N	N	14	N	N
63	M	0	NR	N	N	7	N	N
80	F	0	NR	N	N	9	N	N
63	F	1	NR	N	N	9	N	N
68	M	0	N	N	N	5	Y	N
76	F	0	N	N	N	16	Y	N
74	M	0	NR	N	N	18	N	N
73	M	0	Y	Y	Y	9	Y	Y
60	F	1	N	N	N	11	Y	N
78	M	0	NR	N	N	19	N	N
60	M	0	Y	Y	Y	18	Y	Y
61	M	1	NR	N	N	15	N	N
68	M	1	N	N	N	4	Y	N
81	M	1	N	N	N	4	Y	N
69	M	0	NR	N	N	7	N	N
63	M	0	Y	N	N	5	Y	Y
63	M	0	NR	N	N	2	N	N
70.91440081	M	1	N	N	N	14	N	N
70.91440081	M	1	Y	Y	Y	14	Y	Y
70.91440081	M	1	N	N	N	14	N	N
70.91440081	M	1	N	N	N	9	N	N
72	M	1	Y	Y	Y	15	Y	Y
80	M	0	NR	N	N	15	N	N
70.91440081	M	0	NR	Y	Y	15	N	N
70.91440081	F	0	NR	N	N	15	N	N
70.91440081	M	0	Y	Y	Y	15	Y	Y
70.91440081	M	1	NR	N	N	15	N	N
70.91440081	M	1	Y	Y	Y	15	Y	Y
70.91440081	F	0	NR	N	N	15	N	N
72	F	1	NR	N	N	14	N	N
70.91440081	M	1	NR	N	N	14	N	N
70.91440081	F	1	N	N	N	12	N	N
70.91440081	M	1	N	N	N	12	N	N
76	F	1	NR	N	N	6	N	N
73	F	0	NR	N	N	6	N	N
70.91440081	F	0	NR	N	N	6	N	N
70.91440081	M	0	Y	Y	Y	8	Y	Y
70.91440081	M	1	Y	Y	Y	14	Y	Y
70.91440081	M	0	Y	Y	N	13	Y	Y
70.91440081	M	1	N	N	N	13	Y	N
70.91440081	M	0	N	N	N	15	Y	N
70.91440081	M	1	N	N	N	15	N	N
70.91440081	F	0	Y	Y	N	15	Y	Y
73	M	1	NR	Y	Y	7	N	N
67	M	1	NR	Y	N	10	N	N
61	M	0	NR	N	N	10	N	N
79	M	0	NR	N	N	10	N	N
72	M	1	Y	Y	Y	10	Y	Y
71	M	0	N	N	N	10	Y	N
77	M	0	Y	Y	Y	10	Y	Y
68	F	0	N	N	N	10	Y	N
64	M	0	NR	N	N	10	N	N
68	M	0	N	N	N	10	Y	N
66	M	1	NR	N	N	9	N	N
62	F	0	NR	N	N	9	N	N
69	F	0	N	Y	Y	17	Y	N
63	M	0	Y	Y	Y	17	Y	Y
79	M	0	Y	Y	Y	17	Y	Y
83	F	1	N	N	N	17	Y	N
72	M	1	N	N	N	17	Y	N
81	M	1	N	N	N	6	Y	N
67	M	0	N	N	N	6	Y	N
77	M	1	NR	N	N	6	N	N
91	M	0	N	N	N	6	Y	N
73	F	0	Y	Y	Y	6	Y	Y
77	M	1	NR	N	N	6	N	N
60	M	1	NR	Y	Y	6	N	N
83	F	1	NR	N	N	6	N	N
75	F	1	NR	N	N	6	N	N
74	M	1	Y	Y	Y	6	Y	Y
60	M	0	Y	Y	Y	17	Y	Y
64	M	1	N	N	N	17	Y	N
78	F	0	NR	N	N	17	N	N
69	M	1	NR	N	N	10	N	N
83	F	1	NR	N	N	10	N	N
72	M	0	N	N	N	10	Y	N
84	M	1	NR	N	N	10	N	N
68	M	1	N	N	N	10	Y	N
83	F	1	N	N	N	10	Y	N
62	M	1	NR	N	N	10	N	N
67	M	0	NR	N	N	10	N	N
78	M	0	N	N	N	10	Y	N
72	F	0	N	N	N	10	Y	N
67	M	1	NR	Y	Y	10	N	N
60	M	0	N	N	N	10	Y	N
79	F	0	N	N	N	10	Y	N
68	M	0	NR	N	N	10	N	N
63	M	1	NR	N	N	10	N	N
66	M	0	N	N	N	10	Y	N
69	M	0	NR	N	N	10	N	N
74	F	0	Y	N	N	10	Y	Y
72	M	0	Y	N	N	10	Y	Y
79	M	1	Y	Y	Y	10	Y	Y
73	F	1	Y	Y	Y	13	Y	Y
72	M	1	Y	Y	Y	13	Y	Y
61	M	1	Y	Y	Y	13	Y	Y
62	M	0	NR	N	N	13	N	N
82	M	1	N	N	N	13	Y	N
65	M	0	NR	Y	Y	13	N	N
68	M	1	Y	Y	Y	13	Y	Y
68	F	1	N	N	N	12	Y	N
68	M	0	NR	N	N	12	N	N
86	F	0	N	N	N	12	Y	N
61	M	0	NR	N	N	10	N	N
63	M	0	Y	N	N	10	Y	Y
64	M	1	Y	Y	Y	10	Y	Y
71	M	1	Y	N	N	10	Y	Y
85	M	1	N	N	N	10	Y	N
60	M	0	Y	Y	Y	10	Y	Y
68	F	1	NR	N	N	10	N	N
65	M	0	Y	Y	Y	10	Y	Y
61	F	0	NR	N	N	10	N	N
72	F	0	NR	N	N	10	N	N
79	F	1	NR	N	N	10	N	N
60	M	0	Y	N	N	10	Y	Y
69	M	1	Y	Y	Y	10	Y	Y
65	M	1	N	N	N	10	Y	N
77	F	0	N	N	N	15	Y	N
73	F	0	N	N	N	15	Y	N
76	M	0	Y	N	N	15	Y	Y
61	M	0	Y	Y	Y	15	Y	Y
70	M	1	Y	Y	N	15	Y	Y
69	M	1	NR	N	N	15	N	N
75	F	0	NR	N	N	15	N	N
72	F	0	NR	N	N	15	N	N
65	M	0	NR	N	N	15	N	N
68	M	1	Y	Y	Y	15	Y	Y
62	M	1	Y	Y	Y	15	Y	Y
68	M	0	Y	Y	Y	15	Y	Y
77	M	0	Y	Y	Y	14	Y	Y
79	M	1	NR	N	N	14	N	N
62	M	0	NR	N	N	14	N	N
79	M	1	N	N	N	14	Y	N
67	M	1	Y	Y	Y	14	Y	Y
63	M	0	NR	N	N	14	N	N
70	F	1	NR	N	N	14	N	N
81	M	0	Y	Y	Y	14	Y	Y
67	M	1	N	N	N	14	Y	N
60	M	0	NR	N	N	14	N	N
69	M	0	NR	N	N	14	N	N
77	F	1	N	N	N	14	Y	N
71	M	1	NR	N	N	14	N	N
62	F	1	NR	N	N	14	N	N
70	M	1	NR	N	N	14	N	N
65	F	0	NR	N	N	14	N	N
71	M	1	NR	N	N	14	N	N
77	M	1	N	N	N	16	Y	N
64	M	0	N	N	N	15	Y	N
73	M	1	NR	N	N	15	N	N
76	M	0	N	N	N	15	Y	N
60	M	0	Y	Y	Y	15	Y	Y
64	M	0	NR	N	N	15	N	N
81	F	1	N	N	N	15	Y	N
72	F	1	N	N	N	15	Y	N
63	M	0	NR	N	N	15	N	N
61	M	0	NR	N	N	15	N	N
73	M	1	NR	N	N	15	N	N
75	M	0	N	N	N	15	Y	N
67	M	1	N	N	N	15	Y	N
85	F	1	Y	N	N	15	Y	Y
69	M	1	Y	Y	Y	15	Y	Y
75	M	1	N	N	N	20	Y	N
85	M	1	NR	N	N	20	N	N
75	M	1	NR	N	N	20	N	N
60	M	1	NR	N	N	20	N	N
71	M	0	NR	N	N	13	N	N
87	F	1	Y	Y	Y	13	Y	Y
89	F	1	N	N	N	13	Y	N
70	M	1	Y	N	N	13	Y	Y
75	M	0	NR	N	N	13	N	N
74	M	1	NR	N	N	13	N	N
76	F	1	N	N	N	13	Y	N
64	M	1	Y	Y	Y	13	Y	Y
67	M	1	Y	Y	Y	13	Y	Y
65	M	0	Y	N	N	13	Y	Y
67	F	0	N	N	N	13	Y	N
79	M	1	N	N	N	13	Y	N
65	M	1	NR	N	N	13	N	N
85	M	0	Y	Y	Y	13	Y	Y
70	F	1	Y	Y	Y	13	Y	Y
71	M	1	NR	N	N	13	N	N
63	M	0	NR	N	N	13	N	N
82	M	1	NR	N	N	13	N	N
87	F	0	NR	N	N	13	N	N
83	M	1	N	N	N	15	Y	N
67	M	0	NR	N	N	15	N	N
66	M	0	Y	Y	Y	15	Y	Y
61	M	1	N	N	N	15	Y	N
63	M	1	N	N	N	15	Y	N
81	M	0	Y	N	N	15	Y	Y
62	M	1	NR	N	N	15	N	N
79	M	1	NR	N	N	15	N	N
78	M	0	NR	N	N	15	N	N
64	M	1	N	N	N	15	Y	N
69	F	0	Y	Y	Y	15	Y	Y
81	M	1	NR	N	N	15	N	N
69	F	1	Y	Y	Y	15	Y	Y
82	F	1	N	N	N	15	Y	N
67	M	1	NR	N	N	15	N	N
65	M	1	NR	N	N	15	N	N
63	M	0	NR	Y	Y	15	N	N
75	M	1	N	N	N	15	Y	N
78	F	1	NR	N	N	15	N	N
78	M	0	N	N	N	15	Y	N
83	M	0	Y	Y	Y	15	Y	Y
61	M	0	Y	N	N	15	Y	Y
67	M	1	NR	N	N	6	N	N
66	M	1	N	N	N	6	Y	N
70	M	1	Y	Y	Y	6	Y	Y
66	M	0	Y	Y	Y	6	Y	Y
71	M	0	NR	N	N	6	N	N
64	M	1	NR	N	N	6	N	N
65	M	0	NR	N	N	6	N	N
73	M	0	NR	N	N	6	N	N
70	F	1	N	N	N	6	Y	N
74	M	0	N	N	N	6	Y	N
70	M	0	N	N	N	6	Y	N
67	M	1	NR	N	N	6	N	N
82	M	0	NR	N	N	6	N	N
62	M	1	NR	N	N	6	N	N
76	M	1	N	N	N	6	Y	N
60	M	0	NR	N	N	6	N	N
65	M	1	N	N	N	6	Y	N
76	M	0	NR	N	N	6	N	N
64	M	1	N	N	N	6	Y	N
66	M	0	NR	N	N	6	N	N
74	M	0	N	N	N	9	Y	N
79	F	1	N	N	N	9	Y	N
64	F	0	Y	Y	Y	12	Y	Y
75	M	0	N	N	N	6	Y	N
73	M	1	NR	N	N	6	N	N
73	M	1	Y	Y	Y	6	Y	Y
60	M	0	NR	N	N	6	N	N
66	M	1	NR	N	N	9	N	N
66	M	1	N	N	N	9	Y	N
74	M	0	NR	N	N	6	N	N
65	M	0	NR	N	N	6	N	N
79	M	1	Y	Y	Y	6	Y	Y
66	M	0	Y	Y	Y	6	Y	Y
75	M	1	NR	N	N	6	N	N
69	F	0	NR	N	N	6	N	N
78	M	0	NR	N	N	6	N	N
74	F	0	Y	N	N	6	Y	Y
79	M	1	N	N	N	6	Y	N
85	M	0	N	N	N	7	Y	N
75	M	1	NR	N	N	7	N	N
87	F	0	N	N	N	7	Y	N
70	F	0	Y	Y	Y	7	Y	Y
71	M	1	NR	N	N	7	N	N
66	M	1	N	N	N	7	Y	N
75	M	0	Y	Y	Y	7	Y	Y
75	M	0	NR	N	N	7	N	N
79	M	1	NR	N	N	7	N	N
80	M	0	Y	Y	Y	7	Y	Y
72	M	1	Y	N	N	7	Y	Y
69	M	1	NR	N	N	9	N	N
63	M	0	NR	N	N	9	N	N
73	F	0	NR	N	N	5	N	N
86	M	1	N	N	N	15	Y	N
66	M	1	Y	Y	Y	15	Y	Y
68	M	1	N	N	N	15	Y	N
64	M	1	Y	Y	Y	15	Y	Y
78	M	0	N	N	N	15	Y	N
70	M	0	NR	N	N	15	N	N
79	M	0	Y	Y	Y	15	Y	Y
71	M	1	NR	N	N	15	N	N
73	M	1	Y	Y	Y	15	Y	Y
72	M	0	Y	Y	Y	15	Y	Y
91	F	1	N	N	N	15	Y	N
70	M	0	NR	N	N	15	N	N
71	F	1	N	N	N	15	Y	N
64	M	0	NR	N	N	15	N	N
76	M	1	NR	N	N	15	N	N
71	M	1	NR	N	N	15	N	N
63	F	0	N	N	N	15	Y	N
73	M	1	Y	Y	Y	15	Y	Y
73	M	1	Y	N	N	15	Y	Y
69	F	0	Y	Y	Y	15	Y	Y
73	M	1	Y	N	N	15	Y	Y
67	M	0	NR	N	N	15	N	N
68	M	1	NR	N	N	13	N	N
69	M	1	N	N	N	13	Y	N
67	M	1	NR	N	N	13	N	N
70	M	0	N	N	N	13	Y	N
74	M	0	N	N	N	13	Y	N
64	M	1	Y	Y	Y	13	Y	Y
78	F	0	NR	N	N	13	N	N
65	M	0	NR	N	N	13	N	N
70	F	0	NR	N	N	13	N	N
61	M	1	NR	N	N	12	N	N
68	M	0	N	N	N	12	Y	N
68	F	1	N	N	N	12	Y	N
77	M	0	NR	N	N	12	N	N
67	M	0	N	N	N	12	Y	N
63	M	0	N	N	N	12	Y	N
68	M	1	NR	N	N	12	N	N
65	M	1	NR	N	N	12	N	N
74	M	0	N	N	N	12	Y	N
61	M	1	NR	N	N	12	N	N
75	F	1	NR	N	N	12	N	N
84	M	1	NR	N	N	14	N	N
73	M	0	Y	Y	Y	14	Y	Y
81	M	1	N	N	N	14	Y	N
66	M	1	NR	N	N	14	N	N
67	M	1	N	N	N	14	Y	N
65	F	1	N	N	N	12	Y	N
72	M	0	NR	N	N	14.5	N	N
64	M	1	NR	N	N	14	N	N
74	M	1	Y	Y	Y	11	Y	Y
68	M	0	N	N	N	11	Y	N
